# Supplementary material for: An Improved Workflow for the Quantification of Orthohantavirus Infection Using Automated Imaging and Flow Cytometry
Source: Viruses. 2024 Feb 8;16(2):269. doi: 10.3390/v16020269 (PMC10891500; doi:10.3390/v16020269)
Supplement: Supplementary file 1 [file viruses-16-00269-s001.zip]

Archive with 1 entries (1 files):
- viruses-2811638-supplementary.pdf
